# Supplementary material for: Keystone Taxa Lactiplantibacillus and Lacticaseibacillus Directly Improve the Ensiling Performance and Microflora Profile in Co-Ensiling Cabbage Byproduct and Rice Straw
Source: Microorganisms. 2021 May 20;9(5):1099. doi: 10.3390/microorganisms9051099 (PMC8161039; doi:10.3390/microorganisms9051099)
Supplement: Supplementary file 1 [file microorganisms-09-01099-s001.zip]

Archive with 3 entries (3 files):
- Excel1 bacterial phenotype annotation.xlsx
- Excel2 fungal funguild annotation.xls
- Supplementary_Material.pdf
